# Supplementary material for: The Invisible Excess: Too Long Antibiotic Duration in the Pediatric Emergency Care
Source: Antibiotics (Basel). 2026 Jan 27;15(2):128. doi: 10.3390/antibiotics15020128 (PMC12937230; doi:10.3390/antibiotics15020128)
Supplement: Supplementary file 1 [file antibiotics-15-00128-s001.zip]

Archive with 1 entries (1 files):
- antibiotics-4033628-supplementary.pdf
